# Supplementary material for: Genome-Wide Methylation Analysis Identifies Specific Epigenetic Marks In Severely Obese Children
Source: Sci Rep. 2017 Apr 7;7:46311. doi: 10.1038/srep46311 (PMC5384222; doi:10.1038/srep46311)
Supplement: Supplementary Dataset [file srep46311-s2.xls]

## Sheet: title page
GENOME-WIDE METHYLATION ANALYSIS IDENTIFIES SPECIFIC EPIGENETIC MARKS IN SEVERELY OBESE CHILDREN.
Delphine Fradin, Pierre-Yves Boëlle, Marie-Pierre Belot, Fanny Lachaux, Jorg Tost, Céline Besse, Jean-François Deleuze, Gianpaolo De Filippo and Pierre Bougnères

## Sheet: supp
Supplemental Table 2. Differentially methylated CGs in severe obese children. Table listing the differentially methylated CG probes with corresponding UCSC RefGene Name, group and group related to CpG Island, methylation percent in obese and control children, pvalues and qvalues after cell type estimate adjustments.
Probes	CHR	UCSC RefGene Name	UCSC RefGene Group	Relation to UCSC CpG Island	Methylation percent in obese children		Methylation percent in control subjects		p.value	q.value
					Mean	SD	Mean	SD
cg07944420	16	ACSF3;ACSF3;ACSF3	Body;Body;Body	N_Shore	0.842758048265168	0.0681711016095945	0.671474614588194	0.130308780345749	9.22598368182625e-06	0.036141525349537
cg17946714	21	DOPEY2	TSS1500		0.701909664863821	0.0921267991833894	0.554121870237731	0.0818092733721295	3.18254417369787e-07	0.00476967778094884
cg02644867	19	C19orf23;CIRBP;CIRBP;CIRBP	TSS1500;Body;Body;Body	S_Shore	0.717392553104945	0.0803660254946243	0.598245681058866	0.0709134296774588	5.41497265707783e-06	0.0279902657142395
cg25739882	20	HAR1B;HAR1A	Body;TSS200	N_Shore	0.844016067174693	0.0658093453637946	0.724514695902948	0.101565795084463	2.09683688290204e-05	0.0492684142147676
cg07962934	8	FAM83H	Body	Island	0.786230871717809	0.0617105431097528	0.683953169441561	0.0771544688460178	1.82042860157745e-06	0.0153630806537424
cg12808596	11	ZP1	Body		0.592344361396942	0.061590779807452	0.5012203384317	0.070094393912642	2.13556800099077e-05	0.0492684142147676
cg01612292	8	FAM83H	Body	Island	0.846625176904413	0.0459761197172789	0.753998724336776	0.067069638475655	1.19574817320345e-07	0.00341741978664322
cg04617936	2			S_Shore	0.959175871816745	0.0121216130801102	0.878876560473658	0.0750741848158396	2.18986340030957e-05	0.0492684142147676
cg13740815	19	SHANK1	Body	Island	0.312955425959816	0.0531486861632039	0.239581268866013	0.0368854944636067	7.72136490971675e-08	0.00290269986486901
cg23606023	16	CBFA2T3	Body		0.226796788474681	0.0221491461855263	0.160184234765234	0.0486830245741023	8.26941683238348e-06	0.0335255145603933
cg25955817	17	TAX1BP3	TSS1500	S_Shore	0.675394973620035	0.0324364568486851	0.608912416324373	0.0504907611228845	1.1100770681753e-05	0.0379022571229303
cg22218447	17			S_Shore	0.833921684685903	0.0402795565021498	0.775556295614818	0.0393357504052845	8.62124918844539e-06	0.0346125593702102
cg25124966	11	TMEM45B	Body		0.149601825208242	0.0636991744343685	0.0912505638688347	0.0265416614774565	2.16231936996566e-06	0.0165882122303492
cg11969213	17	LOC100133991;FMNL1	TSS1500;3'UTR	N_Shore	0.79441421361972	0.0249962263384225	0.735238438474554	0.0439470514328934	7.73854780411203e-06	0.0323239938475569
cg04286337	6	TNXB	Body	N_Shore	0.78938090237086	0.0253781709417933	0.731610311349996	0.0377124986835945	1.38773524106109e-08	0.00114772370900282
cg02139338	10	STK32C	Body		0.671970310980812	0.0338495118301348	0.612957715743682	0.0355265712699048	1.32226216723735e-07	0.00341741978664322
cg07060864	16				0.607622548723648	0.0292034090278785	0.553888388938911	0.0380144542650355	4.73333870218854e-06	0.0261974029815913
cg13195955	6	NEU1	Body	N_Shore	0.876198751714849	0.0176177797902186	0.823589266198955	0.0401674195172505	5.82616572800355e-06	0.0287588174180598
cg10269548	4	RASL11B	Body	Island	0.178014959916574	0.030971993007063	0.132774492126305	0.029984298196758	8.98346871931634e-06	0.0357200008786402
cg00481644	15	LOC254559	TSS200	Island	0.240962259314851	0.0407384170909868	0.196124865019396	0.0258944136660578	1.95628970299243e-05	0.0484414838770423
cg08892370	1	MGC12982	Body	N_Shore	0.096936694329563	0.0252735800467797	0.0594578479467229	0.0181040989663349	4.59887104123173e-06	0.0260512826967101
cg16209860	20	ARFRP1;ZGPAT;ZGPAT;ZGPAT;ARFRP1	TSS1500;Body;Body;Body;TSS1500	Island	0.736695117526972	0.0197710189141128	0.697780593475366	0.0195350706037549	6.70964555499181e-08	0.00290269986486901
cg14779951	3	C3orf25	TSS200	Island	0.112347519497144	0.0334410503889182	0.0754198661290777	0.0130468426287491	1.13540787397757e-05	0.0379022571229303
cg18347642	4	KCNIP4	TSS1500	Island	0.163146113445651	0.0228846495856943	0.127746440315564	0.0255899133551531	2.10738214939247e-05	0.0492684142147676
cg15676040	1	RUSC1;C1orf104;FDPS;FDPS;RUSC1;FDPS	TSS200;3'UTR;3'UTR;3'UTR;TSS200;3'UTR	N_Shore	0.167394256690557	0.0294002837025693	0.1325013986418	0.020795072330906	2.08614635301988e-05	0.0492684142147676
cg09559189	8	EBF2	Body	N_Shore	0.138315185315319	0.0196752754675737	0.106531182822664	0.0165269424495559	1.21552993294025e-06	0.0116895540315278
cg05663573	3	SLC7A14	5'UTR	N_Shore	0.0883480062236114	0.0197220148158681	0.0580083132682238	0.0167632829049264	6.48346933537904e-06	0.0289298516194862
cg06822090	7	RADIL	Body		0.861539963165648	0.0117478274077327	0.836161593971291	0.0156469663838427	6.7778358339401e-07	0.00757512950185592
cg14294240	9	VLDLR;VLDLR	Body;Body	S_Shelf	0.910053747762317	0.0164962568301522	0.885724370682202	0.0177550252505496	1.92361310578699e-05	0.0479192905382936
cg11337289	13	DZIP1;DZIP1	Body;Body	Island	0.0818643500256775	0.0234228988859262	0.058691412464883	0.0111623934624006	1.19172720421302e-05	0.0385006111956192
cg06954761	6	ITPR3	Body	S_Shore	0.0711675058421013	0.0125866164734239	0.0499332540746607	0.0130263298034757	1.498861617427e-06	0.0137736728955104
cg27665181	16	MTSS1L	TSS200	Island	0.089465749846056	0.0147768188499773	0.0681108306455482	0.0126170999854216	6.5062150577505e-06	0.0289298516194862
cg05896042	19	RAB3D	5'UTR	Island	0.0762066532711255	0.0177722728265835	0.0554891864985134	0.0101770653718258	1.3449746558311e-05	0.0405970310534867
cg02332525	3	GRM7;GRM7	1stExon;1stExon	Island	0.125867121835304	0.0129212877946732	0.104736600381817	0.0108096337320157	2.44247666299629e-06	0.0174141856300235
cg00642749	5	SEMA5A	5'UTR	Island	0.0558409121207986	0.0133228647639601	0.0369574720631322	0.0107566817017444	1.04500120932208e-05	0.0379022571229303
cg02825171	6	DACT2	1stExon	Island	0.12032422354276	0.0189794758331232	0.101301259183636	0.00890602487734643	1.57690429728345e-05	0.0431846227114676
cg00468146	6	ID4	1stExon	Island	0.119152293497187	0.0131649837411507	0.100819723700865	0.0112387298260634	3.74854046217473e-06	0.023309440425017
cg01826211	16	ATP2A1;ATP2A1	Body;Body	Island	0.102853729878631	0.0162391987763389	0.0853217574429541	0.00946154983454121	1.58903111751597e-06	0.0139809049869386
cg05209584	5	FBN2	1stExon	Island	0.0603682367757425	0.0077291849002585	0.0444086352885543	0.0095432559421204	4.46367735337122e-06	0.0256544299628443
cg00810836	12	DNM1L;DNM1L;DNM1L	TSS200;TSS200;TSS200	N_Shore	0.0669669482500582	0.0115719612102579	0.0510067149758157	0.00825437941989098	1.63833537232211e-05	0.0435068490520168
cg27328245	6			Island	0.0971561422036833	0.0106700728490796	0.0815695749528941	0.00925165380860281	1.47865969527584e-05	0.0424558740117169
cg15555970	18	TGIF1;TGIF1;TGIF1;TGIF1;TGIF1;TGIF1;TGIF1;TGIF1	5'UTR;Body;5'UTR;1stExon;5'UTR;TSS1500;Body;Body	Island	0.0447019929515809	0.0111999409722784	0.0289198480195158	0.00492909295827399	5.91504363328069e-07	0.00698860747747283
cg12093371	10			N_Shore	0.0717541267940574	0.0065629105389552	0.0572086542896228	0.00818230276812542	4.17782804247463e-08	0.00287938707291327
cg02825977	10	CYP26C1	Body	Island	0.052147912057063	0.00984507901529167	0.0375196214831621	0.00612690140386201	1.18739146048315e-07	0.00341741978664322
cg04749646	2	MARCH4;MARCH4	5'UTR;1stExon	Island	0.0702504829820409	0.0123357080463368	0.0566434235914447	0.00668866916208705	9.659993555077e-06	0.0369947568865712
cg18192252	6	STL	TSS200	Island	0.0574349711989108	0.00866050026043387	0.0436367761748529	0.00902873323334891	7.02389965309566e-06	0.0308994810124397
cg00204501	15	TJP1;TJP1;TJP1;TJP1	5'UTR;1stExon;1stExon;5'UTR	Island	0.0381154820309432	0.00653800543147033	0.0254482522630213	0.00935755859046978	1.65179650603995e-05	0.0435068490520168
cg06960457	6	GMDS	Body	S_Shore	0.0337287342082328	0.00639986362220735	0.0211290422800791	0.00703568488021809	5.36359689962891e-07	0.00652345925714187
cg05503968	18	FAM59A	TSS1500	Island	0.044954198054391	0.0096996959012529	0.0328864527190286	0.00711599025647992	1.23448398917936e-05	0.0392683677594059
cg19835478	21	COL6A1	TSS1500	Island	0.0406998951751443	0.00783651165744151	0.0287372858023401	0.0052669301368016	3.22958211997952e-07	0.00476967778094884
cg27590049	1	LMX1A	Body	Island	0.0409029320131139	0.00840999439319248	0.0289028045403763	0.00335072025639736	4.72668179093986e-11	0.0000195459645177909
cg19868691	2	WNT10A	TSS1500	N_Shore	0.0523519708697609	0.00638757268804165	0.0408124063617493	0.00755199620712705	1.27406177587182e-05	0.0396131688945343
cg04974899	20	ENTPD6;ENTPD6	5'UTR;Body	Island	0.0645336015947755	0.00965317455186165	0.0534265954290333	0.00675732847976941	1.73354164185142e-05	0.0448038192018361
cg06076277	8			Island	0.110225219734093	0.00788088229657417	0.0993762234476305	0.00634633725806162	9.92648657776809e-06	0.0375785965530513
cg21014159	11	DSCAML1	TSS200	Island	0.0475823220348668	0.00723308536022776	0.0369422486012407	0.00409375507642698	2.86966237398513e-07	0.00474039941510614
cg08169949	1	RPA2	TSS1500	Island	0.0513879712039524	0.0089138114380366	0.0412091510735287	0.00553921889554607	1.14538056403527e-05	0.0379022571229303
cg14712531	6			N_Shore	0.0349784271989171	0.00909435932730795	0.0242740808269574	0.00487405603858336	1.59998533034835e-05	0.0435068490520168
cg10200202	10	RGS10;RGS10	Body;Body		0.0480846627462207	0.00616287270224479	0.0375893900800583	0.00672424392723225	2.1532646203218e-05	0.0492684142147676
cg03495195	12	COL2A1;COL2A1	Body;Body	N_Shore	0.0603648225084305	0.0063988787839535	0.0500194094985461	0.00758870856452764	1.78378318766121e-05	0.0458159747319649
cg12656475	7	STEAP2;STEAP2;STEAP2;STEAP2	1stExon;5'UTR;1stExon;5'UTR	Island	0.0405308333063412	0.00770691129491262	0.0310849997980296	0.00460582378671873	1.48869266246286e-05	0.0424558740117169
cg06560169	5				0.0387496634230821	0.00861588575892334	0.0293293299541853	0.00620361362865683	7.63976654944555e-06	0.0322370098923932
cg14314029	7			Island	0.0456545221185784	0.00667637076015383	0.0368699704164618	0.00535807932413451	9.66191456364249e-06	0.0369947568865712
cg00699945	10	NKX6-2	TSS1500	Island	0.02240502170658	0.00474988754908349	0.0149077082238017	0.00393759353395775	2.24639885887235e-06	0.0165882122303492
cg06686058	11	ADM;ADM	5'UTR;1stExon	N_Shore	0.0404950865739095	0.00522692500430399	0.0334567383661918	0.00304845294651512	2.50642178217194e-07	0.00474039941510614
cg20172500	3	GRM7;GRM7	TSS1500;TSS1500	N_Shore	0.062067985853597	0.00421003974976659	0.054995891115087	0.00418983206426787	1.57428767922537e-05	0.0431846227114676
cg26856316	3	GPR149	1stExon	Island	0.0339214683788454	0.00524477480028456	0.0271923419913927	0.00430959670777758	5.25632830488707e-06	0.0275141519872678
cg23043119	5	STARD4	TSS1500	S_Shore	0.0389095448444401	0.00370555905299943	0.0326681767112574	0.00352379111037734	1.28857306182268e-05	0.0397653665364031
cg25655069	2	SPR	Body	Island	0.0281169613263329	0.00504070458064411	0.0225587279159158	0.00324568689553263	1.45784510642803e-05	0.042454504775715
cg21000165	13	HNRNPA1L2;HNRNPA1L2	TSS1500;TSS1500	N_Shore	0.0301122783548245	0.00340601404853076	0.0255447009581381	0.00270510060720599	6.12253026272561e-07	0.00703281478349625
cg16081228	2	ACVR2A	TSS1500	Island	0.0122532770391615	0.00243677324849492	0.0150180690955154	0.00201112123411585	1.18513946493125e-05	0.0385006111956192
cg15882999	17	P4HB	TSS200	Island	0.0153827489312119	0.00225951921032849	0.0187619884358461	0.0021061092360584	5.87718882281714e-06	0.0287588174180598
cg18592294	19	THOP1	Body	Island	0.980572364974888	0.00300612115108542	0.982667457373872	0.0017278244644525	1.64682336930545e-05	0.0435068490520168
cg01971089	19	SH3GL1	TSS1500	Island	0.0164810538021576	0.00217170632848557	0.0204549349275349	0.0034485614935947	5.01314048218796e-06	0.0269216928668022
cg22318948	19	LENG8	Body	N_Shelf	0.980549924356519	0.00319030887553755	0.982999651923541	0.00279052727950592	4.04127737825813e-07	0.00522239145079233
cg04361015	7	CUX1;CUX1;CUX1	Body;Body;Body	Island	0.977387962850065	0.00268624257080714	0.97967020517043	0.00314942163188021	2.13365886439705e-05	0.0492684142147676
cg11496093	3	GMPS	Body	Island	0.0235203610515757	0.00308778905726935	0.0277268781894253	0.00208370353858981	1.53023390280987e-07	0.00366489138680225
cg02008175	3	NDUFB4;NDUFB4	Body;Body	S_Shore	0.0267967313419374	0.00238859907492738	0.0315110760509742	0.00324125009517011	6.19919962335219e-06	0.0287588174180598
cg07423363	1	SLC16A1;SLC16A1;SLC16A1	5'UTR;5'UTR;1stExon	Island	0.0275661715834346	0.00319040466150547	0.0322150568260562	0.00381376921742604	1.48730711519951e-05	0.0424558740117169
cg23314826	8				0.962535702443411	0.00350891169159238	0.96645587296479	0.00256341306016124	4.46677549902441e-06	0.0256544299628443
cg16334849	8				0.970061327254654	0.00393018195839184	0.974588728368569	0.00323265235985474	7.25216908843876e-06	0.0315678537846132
cg05338930	17	MGAT5B;MGAT5B	Body;Body	Island	0.971097619097185	0.00479376879405689	0.975710311770387	0.00284057937474843	1.82114783892447e-05	0.0464869366636971
cg02585091	16			Island	0.0236281706253985	0.00339052335167102	0.0302996958330641	0.00332476466140071	6.49471967025073e-10	0.000134286129088539
cg08478709	3			Island	0.0240597323615666	0.00393822043788043	0.0304262612444466	0.00451873853765761	1.10923488725322e-05	0.0379022571229303
cg00256512	2	COLEC11;COLEC11	Body;Body	N_Shore	0.961285616127306	0.00648955484632062	0.966318955917482	0.00380687225887698	6.230996609808e-06	0.0287588174180598
cg02553520	2	ATP6V1C2;ATP6V1C2	Body;Body		0.964451889805849	0.00713104896697862	0.970069941518	0.00377439324240447	1.45576438110285e-05	0.042454504775715
cg13867039	1	PRDM16;PRDM16	Body;Body	S_Shore	0.959348154980164	0.00313309083418182	0.965043447270634	0.00371577198099716	1.62811325293724e-07	0.00366489138680225
cg16111073	12	DNAH10	Body		0.968806120347433	0.00559782498052844	0.974932175979745	0.00307959136394041	3.87784094482227e-07	0.00522239145079233
cg19596755	11	CPT1A;CPT1A	TSS1500;TSS1500	N_Shore	0.0584495288333797	0.0055695340448503	0.0662534751339586	0.00429564660956621	1.05822605742838e-05	0.0379022571229303
cg06769708	20	DLGAP4	Body	S_Shore	0.970939529676405	0.00561766166202123	0.977163998076063	0.00390079957702895	7.67283814059386e-07	0.00834974438617971
cg24858417	7	MAD1L1;MAD1L1;MAD1L1	Body;Body;Body	N_Shelf	0.967089951671623	0.00712627643792246	0.973476116826932	0.00369883225039099	2.16970342759506e-06	0.0165882122303492
cg15450098	1	HLX	Body	Island	0.957752701623827	0.00436525170156945	0.964406547639602	0.00656101399056445	1.2637053176495e-05	0.0396131688945343
cg17023648	1	ASAP3;ASAP3	TSS200;TSS200	S_Shore	0.0347053959891872	0.00366456738752469	0.04333268957759	0.00699797521513337	1.22708087367486e-05	0.0392683677594059
cg23470598	14	KLC1;KLC1	Body;Body	N_Shelf	0.969689587903685	0.00776102286754619	0.976991142687319	0.00499025256029257	6.03939022192462e-06	0.0287588174180598
cg07269557	3	MCF2L2;B3GNT5	Body;5'UTR	S_Shelf	0.967361726210964	0.0055783167152908	0.974419924624859	0.00428143449937859	1.13373806820769e-05	0.0379022571229303
cg17594047	4			Island	0.970022823866542	0.00651920302223079	0.977286866526315	0.00420907659367586	1.47060507503717e-06	0.0137736728955104
cg04655995	16	ATP2C2	Body		0.951022935635339	0.00714237066529866	0.958868983072017	0.00486419477387253	1.26682295074431e-05	0.0396131688945343
cg05129568	6	FLOT1	Body	N_Shelf	0.970390333269184	0.00630404004080954	0.978317194383449	0.00467333480138244	2.11502261317242e-06	0.0165882122303492
cg01370575	15	CLK3;CLK3	Body;Body		0.962578657418002	0.00581360226786458	0.97068024939156	0.00555062050191388	5.0780412890033e-06	0.0269216928668022
cg07065008	22	SAMM50	TSS1500	N_Shore	0.0425489787903027	0.00559241867766196	0.0525491610817788	0.0065232021151109	2.16645276561778e-06	0.0165882122303492
cg02477354	7	SHFM1	TSS200	Island	0.0380343062754308	0.00609118898432887	0.0476793685252889	0.00795448286816437	1.63144845845671e-05	0.0435068490520168
cg22951128	10	DIP2C	Body	Island	0.956963568286976	0.00662500320656577	0.964746462852503	0.0070260950683116	1.15487472927425e-05	0.0379022571229303
cg27274322	4	KIAA1530	Body		0.966605990887121	0.00646644262886819	0.97479448468221	0.00461423947957822	3.97207838376824e-07	0.00522239145079233
cg06593910	16	CYBA	Body	Island	0.953430885899966	0.008066504527116	0.96240860455717	0.00576846379456114	2.99142723586623e-06	0.0199520486095078
cg07364162	1	PRDM16;PRDM16	Body;Body	S_Shelf	0.962911186110919	0.00712293771497808	0.97235546938705	0.00547468246472909	2.1070245076221e-06	0.0165882122303492
cg24635736	10	PSTK	TSS1500	N_Shore	0.95926357280205	0.00862492272833348	0.96846149001683	0.00595683061451359	2.16478430337567e-05	0.0492684142147676
cg00912939	7	PRKRIP1	TSS1500	Island	0.0481253907456297	0.00536260705839613	0.0593399671530216	0.00667240117182819	3.12082361362399e-06	0.0201646175623876
cg16668042	5	HSPA4	Body	Island	0.0525103207205785	0.00477909610149372	0.064288668639949	0.00871202282584164	1.8531935346307e-05	0.0467280511487282
cg07607077	7	C7orf20	Body	S_Shore	0.940295598766676	0.00745746331732026	0.950784596989557	0.00515018280362075	2.98048913879902e-07	0.00474039941510614
cg06022832	2	NCOA1;NCOA1;NCOA1	Body;Body;Body		0.958415357646422	0.00870557457521445	0.968898405400213	0.00638356066440587	1.13662361435219e-05	0.0379022571229303
cg09075268	16	CACNA1H;CACNA1H	Body;Body	S_Shore	0.949551349729692	0.0126062682440405	0.96086195133636	0.00751952456863978	6.25911300747841e-06	0.0287588174180598
cg19058414	19	COX6B1	Body		0.953881914529331	0.0153743163805073	0.967588581408363	0.00869422921284647	3.04558726133393e-06	0.0199908489714623
cg06915343	2	HDAC4	Body	N_Shore	0.950114538119912	0.0104242743308761	0.964190998263364	0.00951034163905413	1.76940487067803e-07	0.00366489138680225
cg24379332	19	S1PR5;S1PR5	5'UTR;5'UTR	N_Shore	0.100199152743135	0.010218681467152	0.115341016751921	0.0116130881940936	2.0174804798575e-05	0.0490951523972947
cg25326491	6			S_Shelf	0.931858031499658	0.0147683958708846	0.946843324253744	0.0107484483881347	6.21204855998195e-06	0.0287588174180598
cg15584221	1	HHAT;HHAT;HHAT;HHAT;HHAT;HHAT	Body;Body;Body;Body;Body;Body		0.956256265562957	0.0107822809751652	0.971132951002058	0.00906202959606831	1.72990585247912e-05	0.0448038192018361
cg15991546	1	DPYD;DPYD	TSS200;TSS200	Island	0.0492854974580912	0.00747461550674905	0.0664934407204207	0.0130828875280865	1.61275608163615e-05	0.0435068490520168
cg11562028	5	FAT2	Body	Island	0.946078028785627	0.0138980558546651	0.961790231611921	0.00604066270509568	1.12818601827665e-05	0.0379022571229303
cg26823535	2				0.927259728700188	0.0175190998219022	0.943411266839667	0.0103676431677177	2.18771704402656e-05	0.0492684142147676
cg06797156	8			S_Shore	0.0784472972703492	0.0124450115285485	0.0965679372898643	0.0133828767275381	2.09358539053116e-05	0.0492684142147676
cg00745170	16	TEKT5	Body		0.943981686867882	0.0164970911555687	0.96068537992283	0.00876768956970411	9.99614394491409e-06	0.0375785965530513
cg07533824	19	CACNA1A;CACNA1A	Body;Body	N_Shelf	0.937220103188618	0.0153219637382629	0.954414006857276	0.0083915472843149	2.73948722640303e-07	0.00474039941510614
cg18008451	17	COL1A1	TSS1500	S_Shore	0.934951215186147	0.0148504117568571	0.954412442753583	0.0125752739076323	1.99511953206502e-05	0.0490951523972947
cg04483469	7	EPHB4	Body	Island	0.935627359888539	0.0157154787952403	0.955169642804884	0.0085749169687684	2.03017737052023e-05	0.0490951523972947
cg14720024	5			S_Shore	0.938608932725399	0.011582132272299	0.959344293121935	0.0106505749713294	1.07999418215137e-07	0.00341741978664322
cg21940756	4	GRK4;GRK4;GRK4	Body;Body;Body	S_Shelf	0.929250821377397	0.0176333867570537	0.950035246334124	0.0119419824158638	1.11341555650555e-05	0.0379022571229303
cg19733463	2	NMUR1	Body		0.903514698972117	0.0224177884171412	0.935325506894269	0.0184386812911808	5.90498561096814e-06	0.0287588174180598
cg06491244	17	WNT3	Body	S_Shore	0.422950579334823	0.0205744987744516	0.455383926527383	0.0198106095427283	2.22101498740446e-06	0.0165882122303492
cg22496559	3	TM4SF19	TSS200		0.862627545867228	0.0225334611698865	0.894016234112853	0.0149579277755189	2.84195792848501e-07	0.00474039941510614
cg18548288	19	ZNF766	TSS1500	N_Shore	0.864950055497901	0.0303054027193924	0.897812624548793	0.0138502432986692	1.69904407141552e-06	0.0146374069426934
cg24604214	1	PRKCZ;PRKCZ;PRKCZ	Body;Body;Body		0.901252092428489	0.0337763981334883	0.93990699395103	0.0151762273781381	6.3423595499976e-06	0.0288210770601578
cg13844049	1				0.118953207285375	0.00854630993953628	0.160710154196421	0.0281447149523628	1.3168301300547e-08	0.00114772370900282
cg05370555	14	C14orf166B	3'UTR		0.568179351759072	0.0356558035529966	0.610764041336438	0.025823191615472	7.42651115203512e-06	0.0319103842502353
cg21773820	8				0.811033806667593	0.0294569612627475	0.855218113148445	0.0311165368184224	1.57525469262549e-05	0.0431846227114676
cg22588640	2	KCNIP3;KCNIP3	1stExon;5'UTR		0.415461341925959	0.0295567107230469	0.467862858403562	0.0321764878760434	4.94064503330723e-06	0.0268825709438012
cg21869027	17	MIR365-2	TSS200		0.808701554789133	0.0488647578780485	0.860580420982913	0.0302635572788462	4.24924641942342e-06	0.0251023636861462
cg10519460	12				0.891091860086391	0.0541254749512992	0.945645114948048	0.0126461064812656	2.02284353596311e-05	0.0490951523972947
cg27187555	1	PRDM16;PRDM16	Body;Body		0.473390746952529	0.0367711978955566	0.53273314271312	0.034862371344339	1.84143573591222e-05	0.046716435991157
cg11671115	10				0.795218123127636	0.0493846518830659	0.850945438703743	0.0228413395192581	1.43308348044099e-05	0.042454504775715
cg16946840	3	MED12L	Body		0.767453849618939	0.0374569021665	0.825286464046805	0.0278566086078376	3.70151646453603e-06	0.023309440425017
cg21090033	3	TM4SF19	TSS200		0.759409625968016	0.0308403732267838	0.823836169642837	0.0359032489501298	5.7455416742433e-08	0.00290269986486901
cg16451431	12	NXPH4	Body	N_Shore	0.216272803091723	0.0430136179961177	0.292831267990261	0.0532606499330409	6.25405154730933e-06	0.0287588174180598
cg17112828	1	LRRN2;LRRN2	TSS1500;TSS1500	S_Shore	0.530521597673914	0.0364835455181674	0.613118995976681	0.0566947302613626	1.01961950196516e-05	0.0379022571229303
cg02674870	7			Island	0.667361379332508	0.0538462846973109	0.747939186426853	0.0519337454577737	1.25250603073318e-07	0.00341741978664322
cg21213617	9	LHX6;LHX6	Body;Body	Island	0.808169426338813	0.0679449850260216	0.897651775854245	0.0480497682788464	4.08347765575375e-06	0.024472696994433
cg01436254	3	CD86;CD86	TSS200;Body		0.342981621140619	0.0597397456309172	0.435665650684686	0.0590579405255346	3.89759734563826e-06	0.0237022076423889
cg01145903	5			Island	0.82733600740687	0.0942501056699626	0.926554669754446	0.0370213873843186	9.80795254148958e-07	0.0101395598882706
cg09471611	1			S_Shelf	0.571189539619659	0.0785460390928253	0.700793102098429	0.068562236728896	1.70528322318184e-05	0.0446313653395087
cg09694782	2			S_Shelf	0.39561637698579	0.0361707304789364	0.534573719403971	0.0819010488965083	1.54555597550256e-06	0.0138940112809657
cg26834418	11	CHORDC1;CHORDC1	TSS1500;TSS1500	S_Shore	0.193125103076633	0.0751082583096274	0.336087727033369	0.0976219494331969	8.03414123247568e-06	0.0328941621134759
cg01883662	3	TM4SF19	TSS200		0.719589334797633	0.131528740920815	0.86644094860786	0.0761046308711198	1.3085296423379e-05	0.0397873850715008
cg19393008	12	KRT82	Body		0.206395215443905	0.211820460567281	0.723354631400916	0.351719327295664	2.63017162809165e-07	0.00474039941510614
